# Supplementary material for: Structural elements and theoretical logic of the ought-to L2 self: an inductive theory-building analysis
Source: Front Psychol. 2026 Jul 3;17:1862853. doi: 10.3389/fpsyg.2026.1862853 (PMC13382966; doi:10.3389/fpsyg.2026.1862853)
Supplement: Supplementary file 1 [file Table_1.xlsx]

## Sheet: 主轴编码
	Results of three-level coding
	Main Category	Category	Preliminary Concepts	Original Sentence
	Career Development Motivation	Career Promotion Needs	Occupational Promotion needs	1. Studying English for a promotion is related to one’s ought-to L2 self in the same way that it is in China. 2. It is necessary to know English in order to advance in many careers in Iran. 3. Studying English is important to me because English proficiency is necessary for promotion in the future.
			Requirement for promotion and salary raise	1. The majority of Chinese people living in mainland China aspire to gain promotion at work in order to secure a higher salary that would be used to support family members. This reason is associated with their ought-to L2 self. 2. 每次找工作谈高薪都卡在英语口语，正在考雅思 ( Translation: Every time I negotiate a high salary when looking for a job, I get stuck on oral English, so I'm taking the IELTS exam.) 3. 我相信如果学好…
		Overseas Development Needs	Mandatory language threshold for immigration	1. Migrants will be forced to learn English to A Level standard if they want to move to Britain. If you come to this country, you must learn our language and play your part. 2. I don’t have a choice. The Home Office says I need B1 to apply for ILR. My whole life is here. If I don’t pass, I don’t know what I’ll do. So I study. Every single day. 3. 申请加拿大联邦技术移民，语言成绩是硬指标，CLB7以下直接淘汰。我的分数就差一点点，不考过就前功尽弃…
			Language requirement for long-term residence	1. The message will be very clear... if you want to come to Quebec for more than three years... you have to speak French. 2. 来魁北克三年了，现在政府说想继续留下来就必须学法语。不是我想不想的问题，是政策逼的。每天下班后还要去上法语课，累得要死但没办法。(Translation: I've been in Quebec for three years, and now the government says I have to learn French if I want to stay. It's not a matter of whether I want to or not; I'm forced by the policy. I have to take F…
			Necessity for overseas survival	1. 我不得不把英语学好，然后用它谋生，然后能够出国。(Translation: I have to learn English well to make a living with it and then be able to go abroad.) 2. The first month was hell. I couldn't ask for directions. I couldn't understand the bus driver. I couldn't even tell the cashier I wanted my receipt. I cried every night. That's when I knew I had to learn English. Not for school, not for work. Just to live.
		Job-Hunting Motivation	Mandatory language threshold for job-hunting	1. Without knowing the German language, the chances of getting a job are very less. German language at B1-B2 level has become the minimum requirement for most jobs. 2. English and other foreign languages are necessary to have a career. 3. In Iran, studying English is necessary in order to find a good job because it is arequired component of a university education. 4. Certainly, the Japanese think…
			Competitive edge in job-hunting	1. I perceive English as a great advantage in obtaining a good job after I go back to China, so I paid attention to accumulating terminology and knowledge... 2. I was hired because of my English skills. Now I have to keep improving because if I lose this advantage, I lose my edge. The competition never stops. 3. English is now regarded as a powerful tool for future success in a job. 4. In order t…
	Academic Development Motivation	Academic Advancement Needs	Necessity for further academic studies	1. Mastery of English vocabulary and grammar greatly contributes to my success at university entrance exam. 2. Studying English can be important to me because I think I’ll need it for further studies.
			Mandatory requirement for postgraduate entrance examination	1. 考研初试考得好的话，复试要考英语。(Translation: If you perform well in the preliminary exam for the postgraduate entrance exam, you will still be required to take an English test as part of the re-examination at the interview stage.) 2. 等到考研的时候，如果不认真复习英语，那真的是会被分分钟刷下。( Translation: When taking the postgraduate entrance exam, you will be eliminated in an instant if you don't review English earnestly.)
			Necessity for studying abroad	1. 不想考研了转战出国，也要学英语。(Translation: If you give up on taking the postgraduate entrance exam and switch to preparing for overseas study, you’ll still have to study English.) 2. 我高中学的是日语，英语基本没学过，为了出国留学，我必须硬着头皮学英语。(Translation: I studied Japanese in high school and barely learned any English. I have to force myself to learn English for studying abroad.) 3. 刚来美国时，教授讲什么我完全听不懂。每次上课都像在听天书。我不得不每天花三四个小时预习复习，…
		Academic Assessment Pressure	Motivation for passing language tests	1. I am learning English in order to pass the IELTS exam. 2. 雅思不过7分就申请不了梦校，我每天睁开眼睛就想到这个分数线，像紧箍咒一样。我必须考过，没有退路。(Translation: I can't apply for my dream school if I don't get an IELTS score of 7. This score line pops into my head as soon as I open my eyes every day, like a tight curse. I have to pass it; there's no turning back.) 3. In order to get the chance to study in this University, I had to pa…
			Pressure from course assessment results	1. Knowing classroom performance accounts for 40% of our overall grade, I suddenly realised that in English-only classes I must be very conscientious about every word out of my mouth! 2. 老师说了，期末口语展示占30%，如果讲不好直接拉低总评。我不得不每天晚上对着镜子练发音，就怕到时候卡壳丢分。(Translation: The teacher said the final oral presentation accounts for 30% of the total score, and a bad performance will directly lower the overall evaluati…
		Educational System Requirements	Mandatory requirement for compulsory courses	1. For example, you might be studying a language because it’s a mandatory school subject. 2. 我们学校规定英语是必修课，不修满学分不能毕业。即使我对英语没兴趣，也得硬着头皮上，这是规定。(Translation: Our school stipulates that English is a compulsory course, and we can't graduate without earning enough credits for it. Even if I have no interest in English, I have to force myself to take it; it's a rule.) 3. Consequently English is a compulsor…
			Language requirement of universities	1. If you are learning a language for practical purposes – for example, to meet a college language requirement – then you are guided by an instrumental orientation. 2. 我们大学要求所有非英语专业学生必须通过英语四级，否则拿不到学位证。我英语底子差，但没办法，必须拼命学。(Translation: Our university requires all non-English major students to pass the CET-4, otherwise they can't get a degree certificate. My English foundation is poor, but I have no …
			Rigid requirement for graduation	1. I have to learn English because without passing the English course I cannot graduate. 2. 学校规定英语挂科必须重修，重修不过就延期毕业。我可不想因为英语耽误一年，所以这学期我无论如何都得把英语过了。(Translation: The school stipulates that anyone who fails the English course must retake it, and failure to pass the retake will result in delayed graduation. I don't want to be delayed for a year because of English, so I have to pass English this semes…
	Language Capital Motivation	Information Acquisition Medium	Medium for acquiring knowledge	1. knowledge orientation, which covers the instrumental value of English with the help of which students can gain more knowledge about the world. 2. Since the majority of the world’s resources pertaining to science and technology are published in English,, I have to learn it. 3. I study English inorder to keep updated and informed of recent news of the world. 4. Studying English will help me to b…
			Medium for learning skills	1. Most programming documents and tutorials are written in English, and we cannot understand them accurately if we do not know English. 2. 我学编程时发现，最新的技术文档和GitHub上的issue讨论全是英文。为了跟上技术发展，我必须强迫自己啃英文文档，这不是兴趣，是职业生存需要。(Translation: When I learned programming, I found that the latest technical documents and issue discussions on GitHub are all in English. To keep up with technological development, I have …
			Necessity for reading foreign literature	1. 读研之后需要接触大量的国外文献，英语差很难适应。(Translation: After pursuing a postgraduate degree, I need to access a large number of foreign literatures, and it’s hard to adapt with poor English.) 2. 导师每周组会都要我们汇报英文顶会论文，读不懂就没法做研究。我不得不每天精读一篇，否则就会在组会上被问住，太丢脸了。(Translation: My supervisor requires us to report on top international conference papers in English at the weekly group meeting, and I can’t do research if I can…
		Global Function of English	International status of English	1. Both the ideal L2 self and the ought-to L2 self would be influenced by students’ attitudes to the international status of the English language. 2. 现在国际学术交流、商务谈判几乎都用英语，如果我不学好英语，就等于自动放弃了很多机会。整个大环境都要求我必须掌握这门语言。(Translation: Now English is used in almost all international academic exchanges and business negotiations. If I don’t learn English well, I am automatically giving up many opportunities. T…
			Practicality of English	1. It will be very useful if you learn English well. 2. I have no choice but to study English because everyone uses English these days. 3. In high school I had to decide weather to take English or French. I choose English because it is most widely used. 4. English is now part of a basic social literacy and a medium of expression used extensively in day-to-day life, particularly among young people.
			English as a global lingua franca	1. They say it (English) is important, in the end it is a global language, so they pressure you to continue learning. 2. I don’t think I’m enjoying learning English now. I’m just doing it because I have to. … There’s no change. No matter where you go, English is the official language. 3. 去哪个国家旅游、留学、工作，英语都能用得上。既然逃不开，不如早点把它学好，省得以后处处受限。(Translation: English can be used when traveling, studying or wo…
		Economic Benefit Motivation	Necessity for income increase	1. Studying English is important because with a high level of English proficiency I will be able to make a lot of money. 2. 我们公司有海外项目补贴，英语好的同事每个月多拿好几千。我也想多赚钱，所以必须把英语提上去，这是现实压力。(Translation: Our company has subsidies for overseas projects, and colleagues with good English get thousands more every month. I also want to earn more money, so I have to improve my English. This is a realistic pressure.)…
			Necessity for overseas trade	1. Learning English well is to earn money from foreigners more effectively. 2. 我去年还是零基础入行的外贸小白，刚接触客户时连完整句子都说不利索，为了搞定口语做外贸真的拼尽全力，试过各种笨办法，总算把口语练得能从容对接客户。(Translation: I was a complete beginner in foreign trade last year. When I first contacted customers, I couldn’t even speak a complete sentence fluently. I really did my best to improve my oral English for foreign trade, tried all kinds of clumsy m…
	Motivation from significant others	Parental Motivation	Parental expectations	1. To meet my parents' expectations, I should learn English well. 2. I'm learning English because my father convinced me to learn it... I'm struggling learning English now because I knew from the beginning that English was difficult for me, but it was my father's will was for me to continue. I cannot let him down. 3. In this way, Chinese people often feel a great obligation to their parents to st…
			Fear of parental blame	1. Because English is a school subject, I will get scold by my parents if I fail the test. 2. 最近实习结束回到家我妈突然跟我说，爸爸花了很多钱给你报语言课，他工作也很辛苦，如果你不好好学语言你爸爸压力会特别大，让我只能好好学习英语哪里都不许去，然后又反复数落我考试不够努力。(Translation: I came home after the internship, and my mom suddenly told me that my dad works extremely hard, and he would be under immense pressure if I didn't study languages hard. She made me focus on English stu…
			Parental encouragement	1. Sarah highlighted her parents' encouragement in requiring her to 'acquire a large quantity of vocabulary' and 'communicate frequently and fluently in English... 2. 爸妈总说学好英语以后出路广，每次打电话都问我英语学得怎么样，让我好好学，这种鼓励让我觉得自己必须好好学。(Translation: My parents always say learning English well will open up more career paths. They ask about my English study every time they call and tell me to study hard, and this e…
			Parents' decisions	1. They (my parents) want me to study English. When they first enrolled me in a language school, it was them who made the decision because I didn't like studying English at first as it was hard in the first grade. 2. In fact it was not my choice to learn English but my parents forced me to do it.
			Parental concept inculcation	1. My parent told me since childhood, learning English can have bright future. 2. My parents believe that I must study English to be an educated person. 3. Our interviewees reported that parents, regardless of whether they speak foreign languages or not, consider it highly important that their children successfully acquire English.
		Peer Influence	Influence of peer concepts	1. I study English because close friends of mine think it is important. 2. 我语言班的同学都觉得英语很重要，大家都在认真学。慢慢地我也觉得，学好英语是必须的。(Translation: All my classmates in the language class think English is very important and everyone is studying hard. Gradually, I also think it's a must to learn English well.)
			Peer competitive pressure	1. I’ve got more competitive than before because my peers in language class now are really hardworking. And we push each other as we learn together. It’s all about this good competitiveness. 2. 我室友英语六级都过了，就我还在刷四级。她每天早起背单词，我也不好意思赖床了。必须得把英语补上来，不然在宿舍都抬不起头。(Translation: My roommate has passed the CET-6, and only I am still preparing for the CET-4. She gets up early every day to recite words, and I'm …
		Teacher Influence	Supervisor requirements	1. My supervisor requires me to read English literatures, otherwise I can't finish my graduation thesis. 2. 老师发了二十多篇英文文献，让我看完并且做PPT. (Translation: The teacher sent more than 20 English literatures and told me to read them all and make a PPT.)
			Teacher evaluation pressure	1. 英语老师总强调期末必须考到85分以上，否则会影响奖学金评定，这让我压力很大。(Translation: The English teacher always emphasizes that we must score more than 85 points in the final exam, otherwise it will affect the scholarship evaluation, which puts me under great pressure.) 2. In the last tutorial class, my English teacher told me seriously that my English was poor with many grammatical errors. I have to improve my English if I w…
			Teacher behavioral demonstration	1. 专业课老师常分享自己用英语做国际报告的经历，说这是学术圈‘必备技能’，让我觉得必须学好。(Translation: My professional course teacher often shares his experience of giving international reports in English, saying it's an essential skill in the academic circle, which makes me feel I have to learn English well.) 2. To be honest, I want to be like my English teacher one day. She speaks so fluently and confidently. Whenever I see her, I feel…
	Social Regulation Pressure		Pressure from negative social evaluation	1. Because people around me (the teacher/peers/parents) would think I'm a failure if I didn't speak English. 2. The ought-to L2 self—‘the attributes that one believes one ought to possess to meet expectations and to avoid possible negative outcomes’.
		Social Evaluation Pressure	Pressure from inherent social stereotypes	1. I think society instilled this in us this idea of having to know English, that it is very important for everything, for abroad, I don't know, for everything... 2. There’s this stereotype of English majors that most people tell you, ‘You must be good at English.’ And I don’t know if it’s just me, but I still care about what they think of me.
			Pressure from negative social evaluation	1. Because people around me (the teacher/peers/parents) would think I'm a failure if I didn't speak English. 2. In my workplace, colleagues look down on anyone who can’t express ideas clearly in English during meetings.
		Social Expectations	Required competencies of educated individuals	1.Studying English is important to me because an educated person is supposed to be able to speak English. 2. 身边的人都觉得大学生就该英语好，出去实习面试的时候，如果英语说不好，别人会觉得你大学白读了。这种社会眼光逼着我必须把英语练好。(Translation: People around all think college students should be good at English. When going for internships and interviews, others will think your college study is a waste if you can't speak English well. This social perspecti…
			Responsibilities of the student role	1. I should learn English well because that is what I should do as a student. 2. In the classroom, I think it is my responsibility to try to answer questions and to speak up as much as I can. Even if I make mistakes, I have to try.
			Expectations for native-like proficiency	1. I feel that I am expected to speak English like a native. 2. 公司领导总说我们做国际业务的，英语就要说得跟母语一样流利。这种高标准逼得我天天练口语。(Translation: The company leaders always say those of us who do international business must speak English as fluently as a native speaker. This high standard forces me to practice oral English every day.)
	Internalization of Obligation	Cognitive Reconstruction	Cognitive internalization of external requirements	1.刚开始觉得考雅思是爸妈让我考的，但后来想通了，学好了英文确实是我自己在这个行业立足的必需品，不是为了他们，是我自己‘应该’做的。(Translation: At first, I thought taking the IELTS was what my parents asked me to do, but later I figured it out—learning English well is actually a necessity for me to establish myself in this industry. It's not for them, but something I "ought to" do for myself.) 2. Initially perceived parental pressure to learn English transfor…
			Self-attribution of responsibility	1. 导师总说发英文期刊很重要，一开始觉得是任务。但深入一想，作为这个专业的学生，写出国际水平的论文是我的本分，这种责任感推着我必须攻克英语。(Translation: My supervisor always says publishing in English journals is crucial, and I thought it was just a task at first. But on second thought, as a student of this major, writing papers of international standard is my duty, and this sense of responsibility drives me to conquer English.) 2.Graduate students who attributed…
		Value Recognition	Self-acceptance of instrumental value	1. 以前觉得学英语就是为了应付考试。但现在明白，流利的英语本身就是一种资本，能让我接触到更前沿的信息，这个价值是我自己认可的，所以我应该主动去学。(Translation: In the past, I thought learning English was just for passing exams. But now I realize that fluent English is a valuable asset in itself—it allows me to access more cutting-edge information, and this value is something I truly recognize. Therefore, I should take the initiative to learn it.) 2. 曾因GRE憎恨英语，现在却感激它—…
			Self-requirements derived from social comparison	1. 看到同实验室的伙伴因为英语好拿到国外交流的机会，我意识到我也必须具备这个能力，这不是跟风，而是对自己未来发展负责，这种‘应该’就变成了我自己的事。(Translation: Seeing my lab mates get overseas exchange opportunities because of their good English, I realize I must also have this ability. This isn't following the trend, but being responsible for my own future development—and this "ought to" has become my own matter.) 2. When my colleague got sent to London HQ for tra…
	Anticipatory Emotions Activation	Prevention Focus	Anxiety triggered by competence gap	1. The moment I think about how far my current speaking skills are from being able to deliver a fluent presentation, anxiety creeps in. This sense of urgency drives me to get up early every day to practice listening. 2. 每次尝试看无字幕的英文剧，我都会有一种下沉的感觉。我大概能听懂60%，一想到自己还没流利就超级焦虑。但这也是我坚持下去的原因。(Translation: Every time I try to watch an English drama without subtitles, I feel frustrated. I can probably unders…
			Fear of the consequences of failure	1.如果因为英语成绩不够而错过心仪外企的面试，我肯定会后悔。一想起这种可能性，就感觉背后有根鞭子在抽，不敢松懈。(Translation: I will definitely regret it if I miss the interview at my dream foreign company due to insufficient English scores. The thought of this possibility feels like a whip at my back, making me dare not slack off.) 2. The fear of missing out on international career opportunities due to insufficient English proficiency creates a power…
		Expected Sense of Efficacy	Positive imagination upon goal attainment	1. 想象自己以后能毫无障碍地阅读专业领域最前沿的外文文献，就觉得现在啃这些晦涩的论文是有意义的，这种期待感让我能坚持下去。(Translation: Imagining myself effortlessly reading the latest foreign-language papers in my field makes all the hard work of tackling those dense academic texts feel worthwhile. This sense of anticipation keeps me going. ) 2. Visualizing oneself successfully using the target language in a desired context, such as reading academic text…
			Psychological motivation to avoid regret	1. 我不想以后因为‘当年英语没学好’这种理由限制自己的上限，为了避免这种遗憾，现在多苦都值得，这种情绪给了我持续的动力。(Translation: I can't wait to read the latest papers in my field in English without barriers, no longer switching to Google Translate frequently. Just imagining that scene makes all the tedious vocabulary practice worthwhile!) 2. 不想以后回忆起来说“要是当年把英语啃下来就好了”。为了避免这种遗憾，现在的苦我都觉得值了，这种情绪给了我持续的动力。(Translation: I don't want to limit my potential i…
		L2 Learning Anxiety	Fear of L2 learning failure	1. The ought-to L2 self originates from an L2 learner’s apprehension of failure. 2. I have to learn English because I do not want to fail the English course.
			Fear of disappointing others	1. If I fail to learn English, I will be letting other people down. 2. I'm afraid of disappointing my parents and letting down the people around me who encouraged me. 3. 我学英语其实不是为自己学的，爸妈花了那么多钱送我去补习班，亲戚都知道我在学英语，如果学不好，回去怎么面对他们。(Translation: In fact, I'm not studying English for myself. My parents spent a lot of money sending me to cram schools, and all my relatives know I'm learning English. If I d…
			Fear of poor grades	1. I have to study English because I do not want to get bad marks in it. 2. She would feel embarrassed if she could not get a good score.
			Fear of losing face	1. Chinese students were more concerned with ‘losing face’, so when they experienced a stronger ought-to L2 self, they may be more perseverant. 2. In my culture, losing face is a big deal. When I made a mistake in English class, everyone laughed. After that, I had to study harder. I must not let that happen again.
	Discrepancy Perception	Current Status Monitoring	Identification of competence deficiencies	1. When writing my thesis, I can clearly feel the limitations of my vocabulary. I often struggle to find the exact words to express what I mean, which leaves me frustrated. This gap makes me aware of exactly where I need to focus my efforts. 2. I often find myself struggling to find the precise vocabulary to articulate my ideas, which leaves me frustrated and aware of the gaps in my linguistic co…
			Phased self-evaluation	1. 每次做完一套模拟题，对比目标分数，看到听力的那个小分总是上不去，我就知道自己跟‘应该达到的水平’之间还有多大距离。(Translation: Every time I finish a mock test and compare my scores to the target, I see that my listening subscore still isn’t improving—and I know exactly how far I am from the level I oughtto reach.) 2. After each mock exam, I compare my scores with my target benchmarks. Seeing that my listening score hasn't improved much makes me acu…
		Standard Comparison	Quantitative analysis of competence gap	1. 我把目标分数拆解到每个题型，算出来听力还需要提高1.5分，阅读需要提高1分，这样一量化，差距就变得清晰可管理了。(Translation: I broke my target score down by question type and calculated that I needed to improve my listening by 1.5 points and my reading by 1 point. Once quantified, the gap became clear and manageable.) 2. 我不只是盯着总分，而是为每个部分设定具体目标。就像一张路线图：口语1.5分，写作1分。知道确切的数字能帮助我集中精力。(Translation: I don’t just focus on the total score—I set specific go…
			Temporal perception of discrepancy	1. With only three months left until the application deadline and my current level still falling short, the time pressure makes the gap feel incredibly real and tangible. 2. As the deadline for the TOEFL exam approached, the gap between my current proficiency and the required score became increasingly tangible, creating a powerful temporal urgency that drove daily practice.
	Strategic Learning Engagement	Target Orientation	Targeted practice	1.发现自己听力差，我就不再盲目刷题，而是专门去找 VOA 的慢速英语做精听和跟读，有针对性的练才有效果。(Translation: Realizing my poor listening skills, I stopped blindly doing practice tests and instead focused on VOA Special English for intensive listening and shadowing—targeted practice is what truly works.) 2. For two consecutive weeks, I concentrated solely on pronunciation training—repeating phrases through shadowing. My speaking score soa…
			Focused time investment	1.意识到差距后，我重新规划了时间表，把晚上最清醒的两个小时固定用来攻克英语，屏蔽所有干扰，这算是针对性地集中投入。(Translation: After recognizing the gap, I restructured my schedule, reserving the two most alert hours of the evening exclusively for tackling English. I blocked out all distractions, which amounted to a focused, targeted investment of time.) 2.Time investment was most productive when learners scheduled uninterrupted blocks of 90 minutes …
		Metacognitive Regulation	Adjustment and optimization of learning methods	1.Realizing that rote memorization wasn't effective, I switched to building my vocabulary through reading professional literature and learning words in context. This approach is much more efficient, and it’s a way of adjusting my study strategy based on the gap I identified. 2.当我意识到死记硬背对词汇无效时，我转为通过分级读物和学术文章进行语境学习——记忆量翻倍。(Translation: When I realized that rote memorization was ineffective for voca…
			Seeking help and utilization of external resources	1. When I hit a bottleneck in my writing, I knew I couldn’t figure it out alone, so I took the initiative to seek feedback from a native-speaking tutor or enrolled in an online writing course. By tapping into external resources, I aimed to make up for my shortcomings 2.别怕求助！我现在每写一篇作文都发给外教改，虽然贵但值，而且能学到很多地道表达和逻辑结构。(Translation: Don’t be afraid to ask for help! Now, I send every essay I write to a f…
		Resource Integration	Multi-channel language input	1.我不再只盯着课本，开始看 YouTube 上的专业相关视频，听 Podcast，还把手机系统换成英文，让自己全方位浸泡在英语环境里。(Translation: I no longer focus solely on textbooks—I’ve started watching professional videos on YouTube, listening to podcasts, and switching my phone system to English, immersing myself fully in an English environment from all angles.) 2.Integrating YouTube lectures, podcasts, and news articles into daily routines exposes learn…
			Socialized learning	1.我加入了一个英语学习社群，每天打卡、互相批改作文，这种跟别人一起学的氛围让学习更有动力，也更有策略。(Translation: I joined an English learning community where we check in daily and proofread each other’s essays. This shared learning atmosphere makes studying more motivating and strategic.) 2. Participation in language learning communities fosters collective efficacy and provides scaffolded opportunities for authentic communication, which boost…
	Habituated Practice	Behavioral Automation	Fixed learning rituals	1. 现在每天早上起来第一件事就是打开 BBC 新闻听，不听完就觉得这一天没开始，这已经变成了像刷牙洗脸一样的习惯。(Translation: Now, the first thing I do every morning is turn on BBC News to listen. If I don’t finish listening, it feels like the day hasn’t really started—it has become a habit as routine as brushing my teeth and washing my face.) 2. Learners who anchor their study habits to specific times and locations report higher consistency and low…
			Unconscious initiation of learning	1.现在我拿起手机不是先刷朋友圈，而是自然而然地点开单词 APP，这个动作已经不用经过大脑思考了，完全是下意识的。(Translation: Now, when I pick up my phone, I no longer instinctively scroll through Moments—instead, I naturally tap open my vocabulary app. This action no longer requires conscious thought; it’s completely automatic.) 2.Over time, learners develop unconscious initiation triggers—such as reaching for a phone—that automatically lead them to…
		Learning Pattern Solidification	Stable learning rhythm	1.我已经形成了固定的模式：每周精读两篇《经济学人》，周末看一部无字幕美剧。到了那个时间点，不做点跟英语相关的事反而觉得别扭。(Translation: I’ve developed a fixed routine: reading two articles from The Economistclosely each week and watching one subtitles-free American TV show over the weekend. By that time, not doing something related to English feels odd instead.) 2. My current rhythm is: memorizing vocabulary on Mondays, practicing speaking on Wednesdays,…
			Integration of learning into daily life scenarios	1.Now, when chatting with friends, I unconsciously use newly learned slang, or when I see something, my first instinct is to think about its English equivalent. English learning has already seeped into the small cracks of my daily life. 2. Embedding language learning into routine activities—like thinking in English while cooking or commuting—enhances incidental learning and retention. 3.我现在逛超市都带着…
		Context-Triggered Behavior	Environmental cues for learning	1.现在只要一坐到书桌前，身体就会自动进入学习状态，书桌本身就成了启动英语学习的开关。（Translation: Now, as soon as I sit down at my desk, my body automatically enters study mode—the desk itself has become the switch that turns on my English learning.） 2. I cleared off my desk, leaving only English books and a desk lamp. Once I sit down, my body instantly shifts into focus mode. The desk has become my “study switch”. 3. 我给自己设了个“学习模式”：开特定台…
			Solidified practice in social scenarios	1.我和几个同样在学英语的朋友形成了一个固定的‘英语午餐会’，每周三中午只讲英语，这个社交场景成了我练习口语的固定契机。(Translation: A few friends who are also learning English and I have formed a regular "English Lunch Club." Every Wednesday at noon, we only speak English, and this social setting has become a fixed opportunity for me to practice my oral skills.) 2. Social rituals around language learning—such as weekly conversation circles—anchor practi…

## Sheet: Sheet1
Core Category	Subcategory
Career Development Motivation	Career Promotion Needs
	Overseas Development Needs
	Job-Hunting Motivation
Academic Development Motivation	Academic Advancement Needs
	Academic Assessment Pressure
	Educational System Requirements
Language Capital Motivation	Information Acquisition Medium
	Global Function of English
	Economic Benefit Motivation
Motivation from significant others	Parental Motivation
	Peer Influence
	Teacher Influence
Social Regulation Pressure	Social Evaluation Pressure
	Social Expectations
	L2 Learning Anxiety
Social Identity Construction	Reputation Enhancement Motivation
	External Recognition Motivation
Language Competence Vision	Priority of professional competence
	Scene Adaptability
	Progressive Competence Development
Internalization of L2 Motivation	Interest-Driven Deepening
	Internalization of Value Recognition
	Enhanced Learning Autonomy
Enhanced Self-Efficacy	Increased Confidence in Competence
	Strengthened Learning Control
	Internalization of Positive Feedback
Improved Cross-Cutural Adaptation	Improved Communication Smoothness
	Enhanced Emotional Adaptation
