# Supplementary material for: Structural elements and theoretical logic of the ought-to L2 self: an inductive theory-building analysis
Source: Front Psychol. 2026 Jul 3;17:1862853. doi: 10.3389/fpsyg.2026.1862853 (PMC13382966; doi:10.3389/fpsyg.2026.1862853)
Supplement: Supplementary file 2 [file Table_2.xlsx]

## Sheet: Sheet1
Twenty Research Articles Used in Coding Process
Number	Title	Year	Language	Country/Learning Contexts
1	Examining the effects of the L2 learning experience on the ideal L2 self and ought-to L2 self in a Japanese university context	2025	English	Japan
2	Exploring the motivational mechanisms of growth beliefs on perseverance among EFL students The role of ideal and ought-to L2 selves	2024	English	China
3	Ought-to L2 self and its influence on L2 motivation and demotivation: A case of college English majors	2023	English	Korea
4	Examining the relationship between the L2 motivational self system and technology acceptance model post ChatGPT introduction and utilization	2024	English	Japan
5	L2 Motivational Self System, International Posture and the Sustainable Development of L2 Proficiency in the COVID-19 Era: A Case of English Majors in China	2022	English	China
6	L2 motivational self system and willingness to communicate in the classroom and extramural digital contexts	2023	English	China
7	The differential mediating roles of ideal and ought-to L2 writing selves between growth mindsets and self-regulated writing strategies	2022	English	China
8	L2 Motivational Self System: A Case of Thai EFL Senior High School Students	2021	English	Thailand
9	Examining the Effects of L2 Self-Guides on Chinese University EFL Learners’ Attitudes Towards Classroom Language Choice	2024	English	China
10	Relationship between learners’ L2 Motivational Self System and parental investment behavior in learners’ English learning	2024	English	China
11	Exploring the Relationships Between L2 Motivation, Anxiety, and English Proficiency of Ethiopian Preparatory School Students	2025	English	Ethiopia
12	L2 Motivational Self System and Its Impact on English Learning Efforts in Vietnamese EFL Context	2025	English	Vietnam
13	Ethnocentrism and Motivation in Bilingual Students' Language Learning: A Study on the Ideal and Ought to L2-Self Constructs	2025	English	Iran
14	Examining the interplay among L2 learners’ growth language mindsets, motivational self-system, and persistence: A structural equation modeling approach	2025	English	Vienam
15	Development and validation of a scale to measure L2 motivation in Australian secondary students	2025	English	Australia
16	Modeling L2 motivation change and its predictive effects on learning behaviors in the extramural digital context: a quantitative investigation in China	2024	English	China
17	An Investigation Into the Relationship Between Saudi College EFL Learners’ Motivational Orientations, Learning Autonomy, and Achievement	2024	English	Saudi Arabia
18	How do growth mindsets contribute to academic engagement in L2 classes? The mediating and moderating roles of the L2 motivational self system	2023	English	Iran
19	The Effect of Language-specific Grit and Future Self-Guides on Willingness to Communicate in the Second Language	2021	English	China
20	Generating a Roadmap for Possible Selves via a Vision Intervention: Alignment of Second Language Motivation and Classroom Behavior	2021	English	Chile
